# Supplementary material for: KYP-2047, an Inhibitor of Prolyl-Oligopeptidase, Reduces GlioBlastoma Proliferation through Angiogenesis and Apoptosis Modulation
Source: Cancers (Basel). 2021 Jul 9;13(14):3444. doi: 10.3390/cancers13143444 (PMC8306782; doi:10.3390/cancers13143444)
Supplement: Supplementary file 1 [file cancers-13-03444-s001.zip]

Archive with 1 entries (1 files):
- cancers-1255044-supplementary.pdf
